# Supplementary material for: Look-ahead fixations during visuomotor behavior: Evidence from assembling a camping tent
Source: J Vis. 2021 Mar 10;21(3):13. doi: 10.1167/jov.21.3.13 (PMC7961111; doi:10.1167/jov.21.3.13)
Supplement: Supplement 6 [file jovi-21-3-13_s006.xlsx]

## Sheet: Table 3
Sub-task Label	Median Occurences	% of Median Task Duration	Median Summed Duration (s)	Minimum Duration (s)	Maximum Duration (s)
Assemble Support	2 (0.8)	6.66667	45 (32)	30.8	155.167
Insert Stake	4 (2.9)	4.09091	27 (31)	9.2667	136.133
Insert Support	2 (1)	18.1818	119 (96)	70.5333	545.833
Insert Tab	6 (3.3)	10	73 (69)	26.2	326.033
Instruction	7 (7.8)	13.1818	87 (84)	2.5667	325
Pickup/Open Stake Bag	2 (2.3)	2.57576	16 (36)	5.5	184
Pickup/Open Support Bag	1 (0.7)	3.0303	20 (11)	11.7	63.9333
Pickup/Open Tent Bag	1 (0.3)	1.9697	13 (6)	3.6333	31.1333
Pickup/Place Vent Cover	1.5 (0.7)	5.75758	37 (28)	20.5333	131.667
Place Guyline	5 (2.2)	10.9091	73 (67)	28.2667	285.833
Spread Tent	1 (0.9)	2.72727	27 (14)	13	70.5667
Tie Top	1 (0.9)	2.57576	17 (12)	4.5667	51.8667
Table A1. Median occurrence, percent of task duration, and summed duration of sub-tasks over a trial. Standard deviations in parentheses. Percentages are calculated over the median trial duration of 11 minutes. The median is used to avoid outlier effects due to very fast or slow participants. The distribution of times was not distributed normally, leading some standard deviations to be large valu…
