# Supplementary material for: Look-ahead fixations during visuomotor behavior: Evidence from assembling a camping tent
Source: J Vis. 2021 Mar 10;21(3):13. doi: 10.1167/jov.21.3.13 (PMC7961111; doi:10.1167/jov.21.3.13)
Supplement: Supplement 7 [file jovi-21-3-13_s007.xlsx]

## Sheet: Wide
LAF Target	Related Task #1	#2	#3	#4	#5
Guyline	Pickup/Open Tent Bag	Place Guyline	Spread Tent
Instruction	(Omitted)
Stake	Insert Stake	Pickup/Open Stake Bag	Place Guyline
Stake Bag	Insert Stake	Pickup/Open Stake Bag	Place Guyline	Pickup/Open Tent Bag
Support	Assemble Support	Insert Support	Insert Support Tab	Pickup/Open Support Bag
Support Bag	Assemble Support	Insert Support	Insert Support Tab	Pickup/Open Support Bag	Pickup/Open Tent Bag
Support Tab	Insert Stake	Insert Support Tab
Tent	Pickup/Open Tent Bag	Pickup/Place Vent Cover	Spread Tent
Tent Bag	Pickup/Open Stake Bag	Pickup/Open Support Bag	Pickup/Open Tent Bag	Pickup/Place Vent Cover
Tent Corner	Insert Stake	Insert Support	Insert Support Tab	Spread Tent
Tent Top	Insert Support	Pickup/Place Vent Cover	Spread Tent	Tie Top
Vent Cover	Pickup/Open Tent Bag	Pickup/Place Vent Cover

## Sheet: Lines
LAF Target	Related Task #1	#2	#3	#4	#5
Guyline	Pickup/Open Tent Bag	Place Guyline	Spread Tent
Instruction	(Omitted)
Stake	Insert Stake	Pickup/Open Stake Bag	Place Guyline
Stake Bag	Insert Stake	Pickup/Open Stake Bag	Place Guyline	Pickup/Open Tent Bag
Support	Assemble Support	Insert Support	Insert Support Tab	Pickup/Open Support Bag
Support Bag	Assemble Support	Insert Support	Insert Support Tab	Pickup/Open Support Bag	Pickup/Open Tent Bag
Support Tab	Insert Stake	Insert Support Tab
Tent	Pickup/Open Tent Bag	Pickup/Place Vent Cover	Spread Tent
Tent Bag	Pickup/Open Stake Bag	Pickup/Open Support Bag	Pickup/Open Tent Bag	Pickup/Place Vent Cover
Tent Corner	Insert Stake	Insert Support	Insert Support Tab	Spread Tent
Tent Top	Insert Support	Pickup/Place Vent Cover	Spread Tent	Tie Top
Vent Cover	Pickup/Open Tent Bag	Pickup/Place Vent Cover
Table A2: Annotation rules used to mark on- versus off-task look ahead fixations. Relationships were liberally defined as many parts of the tent can be fixated across multiple tasks. For example, if the participant made a LAF to the guyline, if they were currently engaged in pickup/open tent bag, placing the guyline or spread tent the LAF was classified as on task.
