# Supplementary material for: Look-ahead fixations during visuomotor behavior: Evidence from assembling a camping tent
Source: J Vis. 2021 Mar 10;21(3):13. doi: 10.1167/jov.21.3.13 (PMC7961111; doi:10.1167/jov.21.3.13)
Supplement: Supplement 8 [file jovi-21-3-13_s008.xlsx]

## Sheet: Sheet1
	Mean #	Median #	Mean Latency (s)	Median Latency (s)
Instruction	3.8 (7)	0.5	72 (96)	32
Pickup/Open Tent Bag	0.4 (0.6)	0	37 (63)	9
Spread Tent	2(2.9)	1	145 (127)	115
Pickup/Open Support Bag	2.7 (4.2)	0.5	152 (141)	68
Assemble Support	1.9 (2.4)	1	64 (108)	23
Insert Support	3.6 (3.8)	2	86 (76)	69
Insert Support Tab	0.3 (0.8)	0	98 (112)	84
Pickup/Open Stake Bag	2.1 (2.1)	1.5	81 (87)	51
Insert Stake	4.5 (4.7)	3.5	55 (49)	50
Place Guyline	3 (2.3)	2	37 (37)	25
Tie Top	0.2 (0.4)	0	67 (68)	40
Pickup/Place Vent Cover	4.1 (4.6)	2.5	51 (69)	23
Approach	12.4 (14.3)	7.5	70 (60)	65
Table A3. Mean and median LAF frequency and latency across participants per sub-task.
