# Supplementary material for: Look-ahead fixations during visuomotor behavior: Evidence from assembling a camping tent
Source: J Vis. 2021 Mar 10;21(3):13. doi: 10.1167/jov.21.3.13 (PMC7961111; doi:10.1167/jov.21.3.13)
Supplement: Supplement 9 [file jovi-21-3-13_s009.xlsx]

## Sheet: laf_nums_mean_subject
	Mean # (SD)	Median #	Mean Latency (s) (SD)	Median Latency (s)
Instruction	1.6 (2)	0	30 (33)	16
Tent Bag	1.6 (3)	0	41 (79)	13
Tent	2.2 (3.6)	1	19 (24)	9
Support Bag	0.6 (0.8)	0	12 (15)	3
Support	0.7 (1.4)	0	17 (26)	4
Tent Corner	8.9 (6.5)	7	42 (56)	29
Support Tab	0.1 (0.5)	0	71 (0)	71
Stake Bag	2 (3)	1	128 (206)	42
Stake	0.8 (1.6)	0	26 (18)	26
Guyline	15.2 (15.2)	10.5	120 (74)	133
Tent Top	5.6 (6.7)	4	52 (56)	34
Vent Cover	1.7 (1.8)	2	63 (70)	23
Table A4. Mean and median LAF frequency and latency across participants per LAF target object type.
